# Supplementary material for: Facile Synthesis of NixCo3−xS4 Microspheres for High-Performance Supercapacitors and Alkaline Aqueous Rechargeable NiCo-Zn Batteries
Source: Nanomaterials (Basel). 2022 Aug 30;12(17):2994. doi: 10.3390/nano12172994 (PMC9457657; doi:10.3390/nano12172994)
Supplement: Supplementary file 1 [file nanomaterials-12-02994-s001.zip]

Archive with 1 entries (1 files):
- nanomaterials-1857881-supplementary.pdf
